# Supplementary material for: Establishing a Novel E. coli Heterologous Secretion Expression System Mediated by mScarlet3 for the Expression of a Novel Lipolytic Enzyme
Source: Biomolecules. 2025 Jun 9;15(6):842. doi: 10.3390/biom15060842 (PMC12191403; doi:10.3390/biom15060842)
Supplement: Supplementary file 1 [file biomolecules-15-00842-s001.zip]

Archive with 1 entries (1 files):
- biomolecules-3675591-supplementary.pdf
